# Supplementary material for: Development of Cu@Zr-MOFs-PAN Nanofiber Composites for Efficient Methylene Blue Adsorption in Wastewater Treatment
Source: Polymers (Basel). 2025 Sep 3;17(17):2404. doi: 10.3390/polym17172404 (PMC12431038; doi:10.3390/polym17172404)
Supplement: Supplementary file 1 [file polymers-17-02404-s001.zip]

Archive with 1 entries (1 files):
- polymers-3806619-supplementary.pdf
